# Supplementary material for: Nutraceutical Potential of Leafy Vegetables Landraces at Microgreen, Baby, and Adult Stages of Development
Source: Foods. 2023 Aug 23;12(17):3173. doi: 10.3390/foods12173173 (PMC10486669; doi:10.3390/foods12173173)
Supplement: Supplementary file 1 [file foods-12-03173-s001.zip]

Archive with 1 entries (1 files):
- foods-2554860-supplementary.pdf
